# Supplementary material for: Porcelain versus Porcelain Stoneware: So Close, So Different. Sintering Kinetics, Phase Evolution, and Vitrification Paths
Source: Materials (Basel). 2022 Dec 24;16(1):171. doi: 10.3390/ma16010171 (PMC9821833; doi:10.3390/ma16010171)
Supplement: Supplementary file 1 [file materials-16-00171-s001.zip]

Archive with 1 entries (1 files):
- materials-2104633-supplementary.pdf
